# Supplementary material for: Dried Blood Spots as Matrix for Evaluation of Valproate Levels and the Immediate and Delayed Metabolomic Changes Induced by Single Valproate Dose Treatment
Source: Int J Mol Sci. 2022 Jun 25;23(13):7083. doi: 10.3390/ijms23137083 (PMC9266449; doi:10.3390/ijms23137083)
Supplement: Supplementary file 1 [file ijms-23-07083-s001.zip]

Archive with 1 entries (1 files):
- ijms-1749412-supplementary.pdf
